# Supplementary material for: Design and Validation of a Simplified Method to Determine Minimum Bactericidal Concentration in Nontuberculous Mycobacteria
Source: Antibiotics (Basel). 2025 Apr 4;14(4):381. doi: 10.3390/antibiotics14040381 (PMC12023921; doi:10.3390/antibiotics14040381)
Supplement: Supplementary file 1 [file antibiotics-14-00381-s001.zip]

Archive with 1 entries (1 files):
- antibiotics-3543130-supplementary.pdf
